# Supplementary material for: The Validity and Reliability of the Copenhagen Burnout Inventory for Examination of Burnout among Preschool Teachers in Serbia
Source: Int J Environ Res Public Health. 2021 Jun 24;18(13):6805. doi: 10.3390/ijerph18136805 (PMC8297089; doi:10.3390/ijerph18136805)
Supplement: Supplementary file 1 [file ijerph-18-06805-s001.zip]

Archive with 1 entries (1 files):
- ijerph-1244592-supplementary.pdf
